# Supplementary material for: Preservation of microscopic fur, feather, and bast fibers in the Mesolithic ochre grave of Majoonsuo, Eastern Finland
Source: PLoS One. 2022 Sep 27;17(9):e0274849. doi: 10.1371/journal.pone.0274849 (PMC9514644; doi:10.1371/journal.pone.0274849)
Supplement: S1 Table — (XLSX) [file pone.0274849.s001.xlsx]

## Sheet: table
Sample id: Fibre id	Species identification	Diagnostic features	Identification references
233: K1	Unidentified bird (Aves)	A plumulaceous barbule fragment with prongs at the distal end. Length 0.42 mm.
233: K2	Unidentified bird (Aves)	A plumulaceous barbule fragment with prongs at the distal end. Length 0.73 mm.
743: K1	Unidentified bird (Aves)	A plumulaceous barb fragment with one barbule. Barbule length 0.5 mm.
768: KK3	Unidentified mammal (Mammalian)	UH?, cuticular scales chevron petal, no medulla. Width 11.0 µm, length 0.6 mm.
768: KK9	Unidentified mammal (Mammalian)	UH?, cuticular scales badly preserved, medulla uniserial ladder. Width 15.8 µm, length 2.6 mm.
781: K1	Waterfowl (Anseriformes)	A plumulaceous barbule fragment with a triangular-shaped node and prongs at the distal end. Length 0.53 mm.	Dove & Koch 2010
781: K2	Unidentified bird (Aves)	A plumulaceous barbule fragment with prongs at the distal end. Length 0.75 mm.
781: K3	Unidentified mammal (Mammalian)	Cuticular scales badly preserved, no medulla. Width 12.7 µm, length 1.2 mm.
781: K4	Carnivora	GH, cuticular scales rhomboidal petal. Medulla uniserial, chromosomal, medulla margins scalloped, medullary index 0.5. Width 29.6 µm, length 1.1 mm.
781: K5	Unidentified mammal (Mammalian)	GH/UH, cuticular scales mosaic-like. Medulla hollowed out, medullary index max 0.3. Width 12.1 µm, length 0.8 mm.
781: KK1	Unidentified mammal (Mammalian)	UH/GH, a distal end of the hair. Cuticular scales coronal, no medulla. Width 11.5 µm, length 0.9 mm.
788: KK31	Tentatively small rodent	UH, cuticular scales coronal spiked, no medulla. Width 10.2 µm, length 0.9 mm.
788: KK32	Unidentified mammal (Mammalian)	GH,cuticular scales chevron petal, medulla uniserial ladder, medullary index 0.4. Width 40.0 µm, length 10 mm. Very well preserved, tentatively secundar.
795: K1	Waterfowl (Anseriformes)	A plumulaceous barbule fragment with prongs and two triangular-shaped nodes at the distal end. Length 0.34 mm.	Dove & Koch 2010
795: K2	Waterfowl (Anseriformes)	A plumulaceous barbule with prongs and two triangular-shaped nodes at the distal end. Length 0.47 mm.	Dove & Koch 2010
795: K3	Small rodent, tentatively shrew (Soricidae)	Cuticular scales coronal. Medulla uniserial regular, medullar cells isolated, medullary index 0.45. Width 10.5 µm, length 2.3 mm.	Teerink 1991/2003
795: K4	Unidentified mammal (Mammalian)	Cuticular scales badly preserved, no medulla. Width 10.2 µm, length 1.3 mm.
795: K5	Unidentified mammal (Mammalian)	GH, cuticular scales badly preserved, medulla uniserial regular. Width 18 µm, length 2 mm.
795: K6	Unidentified mammal (Mammalian)	GH, cuticular scales badly preserved, medulla multiserial cob-like, medulla margins scalloped. Width 31.9 µm, length 1.6 mm.
795: K7	Unidentified mammal (Mammalian)	Cuticular scales coronal mosaic, no medulla. Width 11 µm, length 3 mm.
795: K8	Waterfowl (Anseriformes)	A plumulaceous barbule fragment with two triangular-shaped nodes at the distal end. Length 0.5 mm.	Dove & Koch 2010
795: KK35	Unidentified mammal (Mammalian)	UH, scales coronal mosaic, no medulla. Width 11.5 µm, length 1.4 mm.
836: K1	Possibly canidae (Mammalian)	GH, cuticular scales chevron rhomboidal, no medulla. Width 33.8 µm, length 3.3 mm.
836: K2	Unidentified mammal (Mammalian)	GH, cuticular scales not preserved, medulla uniserial chromosomal, medullary index 0.75. Width 24 µm, length 3.3 mm.
836: K4	Unidentified bird (Aves)	A plumulaceous barbule fragment with prongs at the distal end. Length 0.6 mm.
836: K5	Unidentified bird (Aves)	A plumulaceous barbule fragment with prongs at the distal end. Length 0.9 mm.
836: K6	Unidentified bird (Aves)	A plumulaceous barbule with prongs at the distal end. Length 0.6 mm.
836: K7	Possibly European mole (Talpa europaea) or Lemmini	GH by a stricture on the stem. Cuticular scales broad petal when detected, medulla chromosomal / porous nummiform in shield and uniserial regular in the shaft, medullary index 0.6. Width 40.3 µm, length 5 mm.	Tóth 2017, 98-99; Teerink 2003, 88-89; reference collection of Fennoscandian mammals
836: K8	Unidentified bird (Aves)	A plumulaceous barbule fragment with prongs. Length 0.6 mm.
836: K9	Unidentified bird (Aves)	A plumulaceous barbule fragment. Length 0.7 mm.
836: K10	Unidentified bird (Aves)	A plumulaceous barbule fragment with prongs at the distal end. Length 0.5 mm.
841: K1	Unidentified bird (Aves)	A plumulaceous barbule fragment with prongs at the distal end. Length 0.87 mm.
841: K2	Unidentified mammal (Mammalian)	UH/GH, a distal end of the hair. Cuticular scales coronal mosaic, no medulla. Width 11.1 µm, length 0.5 mm.
868: K1	Unidentified bast fibre	A plant fibre with nodes and x-shaped transverse markings. Width 24.6 µm, length 1.3 mm.
868: K2	Unidentified bird (Aves)	A plumulaceous barbule fragment with prongs at the distal end. Length 1.4 mm.
868: K3	Unidentified bird (Aves)	A pennaceous barbule, pennulum part. Length 0.4 mm.
868: K4	Waterfowl (Anseriformes)	A plumulaceous barbule with one (or two) four-pronged and three triangular-shaped nodes. Length 1 mm.	Dove & Koch 2010
868: K5	Unidentified mammal (Mammalian)	Cuticular scales coronal, no medulla. Width 11.7 µm, length 0.8 mm.
868: K7	Hawks (Falconidae), owls (Strigiformes) cannot be excluded	A plumulaceous barbule fragment with spine nodes, node junctions have dark pigmentation. Length 0.7 mm.	Dove & Koch 2010
868: K8	Unidentified / European beaver (Castor fiber)	UH, cuticular scales coronal petal-like, medulla uniserial, chain-like. Width 11.4 µm, length 0.6 mm.
868: K9	Waterfowl (Anseriformes)	A plumulaceous barbule fragment with prongs and one triangular-shaped node at the distal end. Length 0.6 mm.	Dove & Koch 2010
868: K10	Bast fibre	A plant fibre with nodes and transverse markings. Width 10 µm, length 3.7 mm.
868: K11	Bast fibre	A plant fibre with nodes and transverse markings. Width 17.3 µm, length 0.3 mm.
868: K12	Unidentified bird (Aves)	A pennaceous barbule fragment with hooklets. Length 0.2 mm.
868: K13	Unidentified bird (Aves)	A pennaseous barbule fragment. Length 0.6 mm.
868: K14	Waterfowl (Anseriformes)	A plumulaceous barbule fragment with prongs and one triangular-shaped node at the distal end. Length 0.5 mm.	Dove & Koch 2010
868: K15	Unidentified mammal (Mammalian)	UH, cuticular scales coronal, no medulla. Width 15.8 µm, length 3.2 mm.
868: K16	Bast fibre	A plant fibre with nodes and transverse markings. Width 22 µm, length 0.2 mm.
868: KK2	Canidae	GH, cuticular scales transversal mosaic, medulla chambered multiserial, medullary index 0.7. Width 89.7 µm, length 1.9 mm.	Tóth 2017, 174-181; Teerink 2003, 34-37, 180-183
868: KK4	Unidentified / Carnivora	GH, dark coloured distal end of a hair. Cuticular scales badly preserved, medulla multiserial, medullary index 0.7, Width 35,7 µm, length 9.5 mm.	Tóth 2017, 174-181; Teerink 2003, 34-37, 180-183
900: K2	Unidentified bird (Aves)	A plumulaceous barbule with prongs. Length 0.5 mm.
900: K3	Possible mammal (Mammalian)	Possible hair fragment, badly preserved.Width 12.5 µm, length 0.7 mm.
