# Supplementary material for: Preservation of microscopic fur, feather, and bast fibers in the Mesolithic ochre grave of Majoonsuo, Eastern Finland
Source: PLoS One. 2022 Sep 27;17(9):e0274849. doi: 10.1371/journal.pone.0274849 (PMC9514644; doi:10.1371/journal.pone.0274849)
Supplement: S2 Table — (XLSX) [file pone.0274849.s002.xlsx]

## Sheet: Sheet1
Sample	Lab_code	L*	a*	b*	Chroma	hue	% Coarse sand	% Medium sand	% Fine sand	% Silt and clay	pH water	pH KCl	ΔpH	RED-Group
228	MJ228	53.64	20.83	23.86	31.68	48.88	17	61.7	19.3	2	5.8	4.66	1.14	3
229	MJ229	78.39	1.92	9.37	9.56	78.42	31.9	48.5	17.7	1.9	4.7	4.15	0.55	1
230	MJ230	66.73	9.68	17.13	19.68	60.53	22.1	55.7	20.1	2	5.15	4.62	0.53	2
231	MJ231	59.49	11.97	18.79	22.28	57.51	25.1	54.1	18.8	1.9	4.66	4.15	0.52	2
233	MJ233	46.72	24.45	25.35	35.22	46.04	20.6	57.6	20.3	1.5	4.1	4.69	-0.59	3
235	MJ235	66.17	10.1	16.87	19.66	59.1	32.1	48.6	17.8	1.5	5.44	4.19	1.25	2
450	MJ450	71.14	5.91	14.37	15.54	67.66	16.5	70.2	12.9	0.5	5.41	4.53	0.89	2
461	MJ461	73.94	0.46	5.95	5.96	85.61	24.2	68.6	7	0.2	5.66	4.52	1.14	1
599	MJ599	63.56	1.94	8.4	8.62	77.02	28.4	50.4	19.5	1.6	5.09	4.43	0.66	1
600	MJ600	79.28	1.57	8.01	8.16	78.9	28.9	49.1	20	2.1	4.94	4.12	0.82	1
601	MJ601	68.41	6.32	15.97	17.17	68.4	29.9	49.7	18.9	1.4	4.61	4.45	0.16	2
602	MJ602	70.66	3.9	14.74	15.24	75.18	30.8	50.1	18.3	0.7	4.94	4.47	0.47	2
604	MJ604	64.71	0.94	7.82	7.88	83.13	28.1	52	18.6	1.2	4.99	4.63	0.36	1
605	MJ605	67.75	7.21	15.93	17.49	65.67	35.7	49.7	13.6	1	4.88	4.15	0.73	2
643	MJ643	68.6	3.16	11.01	11.45	73.99	25.9	50.2	21.9	2	5.22	4.47	0.75	1
645	MJ645	59.54	2	8.84	9.06	77.27	31.7	49.7	17.5	1.1	4.79	4.39	0.41	1
650	MJ650	58.14	1.62	8.2	8.36	78.85	31.2	49	18.4	1.3	4.71	4.28	0.42	1
726	MJ726	75.58	2.04	11.16	11.34	79.64	31.7	50.1	17.2	1.1	5.26	4.64	0.62	1
727	MJ727	73.86	1.76	10.8	10.94	80.76	28.9	52.4	17.2	1.5	4.91	4.59	0.33	1
738	MJ738	60.42	16.65	21.67	27.33	52.47	20.5	59.7	18.2	1.6	4.16	3.81	0.35	3
743	MJ743	55.91	16.61	22.34	27.84	53.37	23.2	59.7	14.9	2.1	4.45	4.61	-0.16	3
744	MJ744	75.94	2.29	11.3	11.53	78.55	23.8	56.6	18.6	1	4.71	4.59	0.13	1
745	MJ745	56.14	19.11	24.66	31.2	52.22	23.4	58.4	15.7	2.4	4.05	4.6	-0.56	3
747	MJ747	71.14	6.7	14.51	15.98	65.2	24.1	53.7	20.3	1.8	5.28	4.47	0.81	2
748	MJ748	65.11	9.06	16.65	18.95	61.45	26.5	52.6	19.2	1.7	4.11	4.63	-0.52	2
751	MJ751	58.87	18.35	22.78	29.25	51.15	24.9	52.3	21.3	1.5	4.23	4.29	-0.06	3
752	MJ752	68.03	9.27	16.78	19.17	61.09	40.6	47.5	11.1	0.8	4.44	4.69	-0.25	2
768	MJ768	52.48	21.53	24.78	32.83	49.01	18.5	62.3	16.9	2.3	4.25	4.58	-0.33	3
772	MJ772	60.9	17.86	22.48	28.71	51.53	16.3	62.6	19.9	1.2	4.06	4.59	-0.53	3
780	MJ780	56.09	17.08	22.76	28.45	53.12	22.5	61	14.4	2.1	3.88	4.55	-0.67	3
781	MJ781	50.2	23.65	25.55	34.81	47.21	17.8	61.4	18.4	2.4	4.09	4.52	-0.43	3
786	MJ786	61.27	17.3	22.48	28.36	52.42	22.1	59.7	16	2.2	4.28	4.53	-0.25	3
788	MJ788	58.07	17.47	23.31	29.14	53.15	16.3	65.8	16.2	1.6	4.06	4.5	-0.44	3
795	MJ795	60.02	13.29	19.95	23.97	56.34	23.2	60.6	15	1.1	4.01	4.48	-0.47	2
836	MJ836	65.35	7.92	15.79	17.66	63.34	14.8	70.5	14	0.7	4.21	4.52	-0.31	2
841	MJ841	65.32	12.54	19.55	23.23	57.32	13.9	66.6	18.2	1.3	3.94	4.43	-0.49	2
868	MJ868	71.9	6.99	14.91	16.47	64.88	12.6	74.6	12.3	0.5	3.9	4.57	-0.67	2
899	MJ899	72.58	1.57	8.16	8.31	79.12	15.4	69.4	14.5	0.7	5.73	4.66	1.07	1
900	MJ900	72.7	0.4	5.36	5.37	85.77	19.5	67.8	12.5	0.3	5.48	4.59	0.89	1
918	MJ918	74.84	0.23	5.54	5.55	87.6	21.7	67.1	11	0.2	5.55	4.31	1.24	1
919	MJ919	71.98	2.15	11.1	11.3	79.04	23.8	64	11.8	0.4	6.03	5.23	0.8	1
926	MJ926	74.99	0.67	7.61	7.64	84.96	17.2	69.1	13.1	0.5	5.76	4.33	1.42	1
935	MJ935	75.15	0.6	6.55	6.58	84.76	34.3	60.6	5	0.1	5.76	4.67	1.09	1
942	MJ942	75.2	1.77	9.34	9.5	79.26	38.1	58.2	3.5	0.1	5.8	4.71	1.09	1
943	MJ943	79.26	1.4	7.67	7.8	79.65	41.9	54.4	3.6	0.1	5.78	4.66	1.12	1
952	MJ952	74.53	-0.04	3.85	3.85	90.52	45.6	51.9	2.5	0	4	4.83	-0.82	1
